# Supplementary material for: Comprehensive analysis of POLE and POLD1 Gene Variations identifies cancer patients potentially benefit from immunotherapy in Chinese population
Source: Sci Rep. 2019 Oct 31;9:15767. doi: 10.1038/s41598-019-52414-z (PMC6823448; doi:10.1038/s41598-019-52414-z)
Supplement: Supplementary file 1 — Supplementary Table 1 [file 41598_2019_52414_MOESM1_ESM.xlsx]

## Sheet: Sheet1
	Supplementary Table 1. Numbers and percentage of cases for all type of cancers involved in this study.
	Types of cancers	Number of cases	Percentage of cases
	Lung cancer	516	0.37
	Colorectal cancer	434	0.311782
	Liver cancer	46	0.033046
	Pancreatic cancer	36	0.0258621
	Gastric cancer	33	0.0237069
	Ovarian cancer	32	0.0229885
	Cholangiocarcinoma	31	0.0222701
	Breast cancer	31	0.0222701
	Esophageal cancer	29	0.0208333
	Cervical cancer	26	0.0186782
	Head and neck cancer	26	0.0186782
	Glioma	20	0.0143678
	Soft tissue sarcoma	16	0.0114943
	Kidney cancer	15	0.0107759
	Small intestine cancer	10	0.00718391
	Urinary tract cancer	9	0.00646552
	Prostate cancer	9	0.00646552
	Gastrointestinal stromal tumor	8	0.00574713
	Thyroid cancer	7	0.00502874
	Neuroendocrine tumor	7	0.00502874
	Endometrial cancer	6	0.00431034
	Gallbladder cancer	6	0.00431034
	Melanoma	6	0.00431034
	Appendix tumor	4	0.00287356
	Bone cancer	4	0.00287356
	Bone marrow cancer	4	0.00287356
	Pleural mesothelioma	3	0.00215517
	Neurofibroma	3	0.00215517
	Thymic carcinoma	3	0.00215517
	Peritoneal mesothelioma	2	0.00143678
	Periampullarycarcinoma	2	0.00143678
	Spinal tumor	2	0.00143678
	Lymphoma	2	0.00143678
	Gastroesophageal junction cancer	2	0.00143678
	Trophoblastic tumor	2	0.00143678
	Total	1392	1
