# Supplementary material for: Comprehensive analysis of POLE and POLD1 Gene Variations identifies cancer patients potentially benefit from immunotherapy in Chinese population
Source: Sci Rep. 2019 Oct 31;9:15767. doi: 10.1038/s41598-019-52414-z (PMC6823448; doi:10.1038/s41598-019-52414-z)
Supplement: Supplementary file 2 — Supplementary Table 2 [file 41598_2019_52414_MOESM2_ESM.xlsx]

## Sheet: Sheet1
Supplementary Table 2. The gene list of the 605-gene NGS panel used in this study.
ABCB1	BCL2L11	CDKN2C	EGF	FGF23	GSR	KDM5C	MLH3	PARD3B	PTPN11	SEMA3C	TERC	ZBTB16
ABCC1	BCL6	CEBPA	EGFR	FGF3	GSTA1	KDM6A	MPL	PARK2	PTPRD	SETBP1	TERT	ZNF367
ABCC11	BCOR	CFD	EIF3A	FGF4	GSTM3	KDR	MRE11A	PARP1	PTPRT	SETD2	TET1	ZNF423
ABCC2	BCORL1	CFH	ELAC2	FGF5	GSTP1	KEAP1	MSH2	PAX3	PZP	SETD7	TET2	ZNF717
ABCC4	BLM	CHD4	ENOSF1	FGF6	H19	KIF1B	MSH3	PAX5	RAC1	SF3B1	TFE3	ZNF750
ABCC5	BMPR1A	CHEK1	EP300	FGF7	H3F3A	KIT	MSH6	PAX7	RAD21	SH2B3	TGFB1
ABCG1	BRAF	CHEK2	EPCAM	FGF8	HBV	KLF4	MST1R	PAX8	RAD50	SHMT1	TGFBR2
ABCG2	BRCA1	CIC	EPHA2	FGF9	HCV	KLLN	MTHFR	PBRM1	RAD51	SHOX	TMEM127
ABL1	BRCA2	CMPK1	EPHA3	FGFR1	HDAC2	KMT2A	MTOR	PCBP1	RAD51B	SLC15A2	TMPRSS2
ACSS2	BRD2	CNTNAP5	EPHA5	FGFR2	HFE2	KMT2B	MTUS1	PDCD1	RAD51C	SLC19A1	TNF
ACTL6A	BRD4	CREBBP	EPHA7	FGFR3	HGF	KMT2C	MUTYH	PDCD1LG2	RAD51D	SLC22A1	TNFAIP3
ACVR1	BRIP1	CRKL	EPHB1	FGFR4	HIF1A	KMT2D	MYC	PDGFB	RAD52	SLC22A16	TNFRSF11B
ADCY2	BTK	CRLF2	EPHX1	FH	HLA-G	KRAS	MYCL	PDGFRA	RAD54L	SLC22A2	TNFRSF14
ADH1B	BUB1	CSF1R	ERBB2	FLCN	HMGA2	KRT14	MYCN	PDGFRB	RAF1	SLC22A4	TNFRSF19
ADH1C	C10orf11	CSF3R	ERBB3	FLT1	HMGCR	KRT15	MYD88	PDPK1	RARA	SLC22A5	TNFSF11
AKR1C3	C18orf56,TYMS	CSMD3	ERBB4	FLT3	HNF1A	KRT5	MYOD1	PGR	RB1	SLC28A1	TNFSF8
AKT1	C8orf34	CTCF	ERCC1	FLT4	HNF1B	LARP4	NAB2	PIGB	RBFOX1	SLC28A2	TOP1
AKT2	CACNA1C	CTNNB1	ERCC2	FNTB	HOTAIR	LATS1	NAT2	PIK3CA	RBM10	SLC29A1	TP53
AKT3	CADM2	CUL3	ERCC3	FOLR3	HOXB13	LATS2	NBN	PIK3CB	RECK	SLC31A1	TPMT
ALDH2	CALR	CXCR4	ERCC4	FOXA1	HPV	LBR	NCOA1	PIK3CD	RECQL	SLCO1B1	TRAF1
ALK	CAMTA1	CXXC4	ERCC5	FOXK2	HRAS	LGR5	NCOA3	PIK3CG	RECQL4	SLCO1B3	TSC1
ALOX12	CAPN2	CYLD	EREG	FOXL2	HSD17B3	LIG3	NF1	PIK3R1	REL	SLX4	TSC2
AMER1	CARD11	CYP19A1	ERG	FOXM1	HSD3B2	LMO1	NF2	PIK3R2	RET	SMAD2	TSHR
ANXA5	CASP7	CYP1A1	ERRFI1	FOXP1	HSP90AA1	LRIG3	NFE2L2	PIM1	RGS5	SMAD3	TSPAN31
APC	CASP8	CYP1A2	ESR1	FOXP2	HSPA5	LRP1B	NFKBIA	PLAUR	RHBDF2	SMAD4	TUBB1
APLF	CBFB	CYP1B1	ESR2	FUBP1	HTRA1	LRP2	NKX2-1	PLCG2	RHEB	SMARCA4	TYMS
AR	CBL	CYP2B6	ETV1	FUS	IDH1	LYN	NOS3	PLIN2	RHOA	SMARCB1	U2AF1
ARAF	CBLB	CYP2C19	ETV4	GAB2	IDH2	MAD1L1	NOTCH1	PMS1	RICTOR	SMO	UBE2I
AREG	CBR1	CYP2C8	ETV6	GALNT14	IFNL2	MALAT1	NOTCH2	PMS2	RIF1	SOCS1	UGT1A
ARID1A	CBR3	CYP2D6	EWSR1	GATA1	IFNLR1	MAP2K1	NOTCH3	POLD1	RILP	SOCS6	UGT1A1
ARID1B	CCL18	CYP2E1	EXT1	GATA2	IGF1R	MAP2K2	NOVA1	POLE	RIT1	SOD2	UGT1A4
ARID2	CCND1	CYP3A4	EXT2	GATA3	IGF2	MAP2K4	NPM1	POR	RNASEL	SOX10	UGT1A6
ARMS2	CCND2	CYP3A5	EZH2	GATA6	IGFBP3	MAP3K1	NQO1	PPIB	RNF43	SOX2	UGT1A9
ASNS	CCND3	DAXX	FAM175A	GEMIN6	IKBKE	MAP4K4	NQO2	PPP2R1A	ROBO2	SOX9	VEGFA
ASPH	CCNE1	DDIT3	FAM46C	GEN1	IKZF1	MAPK1	NR1I2	PPP2R2A	ROS1	SPEN	VEGFC
ASXL1	CD274	DDR2	FANCA	GGH	IL13	MAPK3	NR4A3	PRDM1	RPS6KB1	SPINK1	VHL
ATM	CD79A	DDX3X	FANCB	GK5	IL16	MAPKBP1	NRAS	PRDX4	RPTOR	SPOP	WAS
ATP7B	CD79B	DDX51	FANCC	GLI1	IL1B	MAX	NRG1	PREX2	RRAS2	SRC	WIF1
ATR	CDA	DHFR	FANCG	GLIPR1	IL23R	MCL1	NSD1	PRKACA	RRM1	SRD5A2	WNT5B
ATRX	CDC73	DICER1	FANCI	GLRX	IL7R	MDC1	NT5C2	PRKACB	RSF1	SRSF2	WRN
AURKA	CDH1	DNMT3A	FANCL	GMEB1	INHBA	MDM2	NTRK1	PRKAR1A	RUNX1	SS18	WT1
AURKB	CDK12	DOT1L	FAT1	GNA11	INPP4B	MDM4	NTRK2	PRKCI	SBDS	STAG2	XBP1
AXIN1	CDK4	DPYD	FBN3	GNAQ	IRF4	MED12	NTRK3	PRSS1	SCN10A	STAT3	XPA
AXIN2	CDK6	DSCAM	FBXW7	GNAS	IRS2	MEF2B	NUP93	PSME2	SDHA	STK11	XPC
AXL	CDK8	DYNC2H1	FCGR2A	GPER1	JAK1	MEN1	NUTM1	PTCH1	SDHAF2	SUFU	XPO1
B2M	CDKN1A	E2F7	FCGR3A	GPRIN2	JAK2	MET	OPRM1	PTEN	SDHB	SULT1A1	XRCC1
BAP1	CDKN1B	EBV	FGF1	GPX5	JAK3	MGAT4A	OTOS	PTGER4	SDHC	SUZ12	XRCC3
BARD1	CDKN1C	ECT2L	FGF10	GREM1	JUN	MITF	PAK1	PTGES	SDHD	SYK	XRCC4
BCL2	CDKN2A	EDN1	FGF19	GRIN2A	KCNJ5	MKI67	PALB2	PTGS2	SELE	SYNE1	YAP1
BCL2L1	CDKN2B	EED	FGF2	GSK3B	KDM5A	MLH1	PALLD	PTN	SELL	TBX3	YES1
